# Supplementary material for: Green Synthesis of 2-Mercapto 5,6-Dihydro-4H-1,3-Thiazines via Sequential C–S Couplings
Source: Molecules. 2024 Nov 6;29(22):5255. doi: 10.3390/molecules29225255 (PMC11596141; doi:10.3390/molecules29225255)
Supplement: Supplementary file 1 [file molecules-29-05255-s001.zip]

Archive with 1 entries (1 files):
- molecules-3284953-supplementary.pdf
